# Supplementary material for: Regional Differences in Height, Weight, and Body Composition may Result from Photoperiodic Responses: An Ecological Analysis of Japanese Children and Adolescents
Source: J Circadian Rhythms. 2021 Feb 22;19:3. doi: 10.5334/jcr.198 (PMC7908924; doi:10.5334/jcr.198)
Supplement: Supporting Information Table S3. — Basic association between standardized heights and weights for each age group. [file jcr-19-198-s4.xls]

## Sheet: m5
	Age	5
		Male
		Standardized height	Standardized weight
1	Hokkaido	0.0726053	0.0840965
2	Aomori	0.141328	0.233653
3	Iwate	0.123922	0.155847
4	Miyagi	0.127463	0.205846
5	Akita	0.214482	0.226645
6	Yamagata	0.122244	0.128129
7	Fukushima	0.0637831	0.166741
8	Ibaraki	0.0303705	0.0979024
9	Tochigi	-0.0117896	0.0842644
10	Gunma	-0.0156499	0.0721651
11	Saitama	0.0146859	0.0306312
12	Chiba	0.0560606	0.0607516
13	Tokyo	0.0620791	0.0338858
14	Kanagawa	0.0221193	-0.00327769
15	Niigata	0.11841	0.0683016
16	Toyama	0.0923431	0.0227794
17	Ishikawa	0.0565623	-0.0389925
18	Fukui	0.0318422	-0.0275788
19	Yamanashi	-0.0366702	-0.0306075
20	Nagano	-0.00849519	-0.0617046
21	Gifu	-0.0538109	-0.0312153
22	Shizuoka	-0.0764027	-0.0768419
23	Aichi	-0.0434219	-0.0678348
24	Mie	-0.0563544	-0.0583499
25	Shiga	0.00186845	-0.0732995
26	Kyoto	0.0318936	-0.0613518
27	Osaka	-0.000796099	-0.0215121
28	Hyogo	-0.0405829	-0.0807432
29	Nara	-0.0191703	-0.0675891
30	Wakayama	-0.00942866	-0.0302221
31	Tottori	-0.0136656	-0.0686554
32	Shimane	-0.0983889	-0.120157
33	Okayama	-0.0894706	-0.102037
34	Hiroshima	-0.0762774	-0.0772998
35	Yamaguchi	-0.0937822	-0.0971028
36	Tokushima	-0.00527643	0.125447
37	Kagawa	-0.0892976	-0.0204655
38	Ehime	-0.0790285	-0.0532062
39	Kochi	-0.117112	-0.0818578
40	Fukuoka	-0.0421148	-0.0406597
41	Saga	-0.0595844	-0.0292282
42	Nagasaki	-0.0962965	-0.0533993
43	Kumamoto	-0.0225314	-0.0195416
44	Oita	-0.0918153	-0.0444199
45	Miyazaki	-0.0710642	-0.0581971
46	Kagoshima	-0.127716	-0.0926453
47	Okinawa	-0.261413	-0.132921

## Sheet: m6
	Age	6
		Male
		Standardized height	Standardized weight
1	Hokkaido	0.0602997	0.112226
2	Aomori	0.150136	0.243983
3	Iwate	0.11206	0.183691
4	Miyagi	0.106043	0.155928
5	Akita	0.19241	0.223566
6	Yamagata	0.102879	0.134175
7	Fukushima	0.0713655	0.152101
8	Ibaraki	0.0269585	0.111903
9	Tochigi	-2.31545e-05	0.107959
10	Gunma	0.00306057	0.0566078
11	Saitama	0.0392918	0.0151002
12	Chiba	0.0677458	0.0668615
13	Tokyo	0.0781841	0.0227088
14	Kanagawa	0.0318282	-0.0228645
15	Niigata	0.114233	0.0542882
16	Toyama	0.0750972	0.0464037
17	Ishikawa	0.0515321	0.0231356
18	Fukui	0.0295236	0.011274
19	Yamanashi	-0.0131739	-0.0203098
20	Nagano	0.0196402	-0.03276
21	Gifu	-0.0507589	-0.0472672
22	Shizuoka	-0.0978705	-0.0763924
23	Aichi	-0.0644277	-0.0748414
24	Mie	-0.030221	-0.0281832
25	Shiga	0.0146755	-0.0460344
26	Kyoto	0.00225489	-0.0840558
27	Osaka	-0.00385946	-0.0471066
28	Hyogo	-0.0122831	-0.0720987
29	Nara	0.0302924	-0.0122461
30	Wakayama	-0.0384446	-0.0281181
31	Tottori	-0.0100328	-0.0332005
32	Shimane	-0.114914	-0.0977658
33	Okayama	-0.0636812	-0.070452
34	Hiroshima	-0.102766	-0.0699876
35	Yamaguchi	-0.159131	-0.111349
36	Tokushima	0.0180028	0.0901732
37	Kagawa	-0.040978	0.00217907
38	Ehime	-0.100176	-0.049176
39	Kochi	-0.0979293	-0.0711513
40	Fukuoka	-0.0653383	-0.0521316
41	Saga	-0.044899	-0.0261304
42	Nagasaki	-0.0857702	-0.0482129
43	Kumamoto	-0.0408439	0.0285343
44	Oita	-0.0807413	0.00161676
45	Miyazaki	-0.0848896	-0.0276627
46	Kagoshima	-0.164806	-0.0938596
47	Okinawa	-0.189365	-0.0679571

## Sheet: m7
	Age	7
		Male
		Standardized height	Standardized weight
1	Hokkaido	0.0604153	0.143403
2	Aomori	0.199132	0.294587
3	Iwate	0.117215	0.177223
4	Miyagi	0.115619	0.158033
5	Akita	0.221483	0.260486
6	Yamagata	0.129466	0.153323
7	Fukushima	0.0275025	0.116747
8	Ibaraki	0.0341768	0.105775
9	Tochigi	-0.0139101	0.107333
10	Gunma	0.0241282	0.0718923
11	Saitama	0.0194849	0.000130189
12	Chiba	0.0681026	0.0336346
13	Tokyo	0.0843472	0.02964
14	Kanagawa	0.0373243	-0.0327609
15	Niigata	0.13901	0.0633893
16	Toyama	0.110312	0.0674782
17	Ishikawa	0.0543311	0.0251933
18	Fukui	0.0311023	0.00449169
19	Yamanashi	0.00712986	-0.000895891
20	Nagano	0.00014426	-0.0573004
21	Gifu	-0.0496262	-0.0593985
22	Shizuoka	-0.0783142	-0.0692444
23	Aichi	-0.067348	-0.0644494
24	Mie	-0.0116346	-0.0214211
25	Shiga	0.0130088	-0.0552837
26	Kyoto	0.0224977	-0.0683884
27	Osaka	-0.0193935	-0.0445071
28	Hyogo	-0.0139615	-0.0760614
29	Nara	0.0224945	-0.0290283
30	Wakayama	-0.020987	-0.0233962
31	Tottori	0.0100321	-0.0217736
32	Shimane	-0.0743966	-0.0623654
33	Okayama	-0.0736048	-0.0787152
34	Hiroshima	-0.10076	-0.0650025
35	Yamaguchi	-0.127054	-0.109729
36	Tokushima	0.0110075	0.10872
37	Kagawa	-0.0542515	-0.0164746
38	Ehime	-0.0821674	-0.0577766
39	Kochi	-0.101657	-0.0591954
40	Fukuoka	-0.0969773	-0.0783887
41	Saga	-0.0457713	-0.040903
42	Nagasaki	-0.0884225	-0.055526
43	Kumamoto	-0.0194669	0.00128653
44	Oita	-0.072063	0.000175847
45	Miyazaki	-0.0915711	-0.0381433
46	Kagoshima	-0.15434	-0.0832278
47	Okinawa	-0.227869	-0.0740717

## Sheet: m8
	Age	8
		Male
		Standardized height	Standardized weight
1	Hokkaido	0.0768245	0.17395
2	Aomori	0.182859	0.295155
3	Iwate	0.131599	0.180344
4	Miyagi	0.0897807	0.149612
5	Akita	0.217585	0.262858
6	Yamagata	0.13876	0.173516
7	Fukushima	0.0387982	0.116736
8	Ibaraki	0.0439199	0.106298
9	Tochigi	0.000657366	0.121339
10	Gunma	0.0272603	0.0620091
11	Saitama	0.0159102	-0.00601941
12	Chiba	0.0699678	0.0304718
13	Tokyo	0.0761261	0.0161763
14	Kanagawa	0.0336335	-0.0231646
15	Niigata	0.128754	0.0729448
16	Toyama	0.123846	0.0763488
17	Ishikawa	0.0702956	0.0225749
18	Fukui	0.059803	0.0167343
19	Yamanashi	0.00200602	0.00046253
20	Nagano	-0.00948183	-0.0766661
21	Gifu	-0.0486749	-0.0627518
22	Shizuoka	-0.0882943	-0.0968609
23	Aichi	-0.0691459	-0.0631757
24	Mie	-0.0289968	-0.0365671
25	Shiga	0.0146607	-0.0633746
26	Kyoto	0.000471298	-0.0907119
27	Osaka	-0.0327082	-0.0482623
28	Hyogo	-0.0154714	-0.0746573
29	Nara	0.00964289	-0.0405554
30	Wakayama	-0.033063	-0.0216128
31	Tottori	0.0138969	-0.029103
32	Shimane	-0.118192	-0.102059
33	Okayama	-0.0788107	-0.0900702
34	Hiroshima	-0.109759	-0.0830179
35	Yamaguchi	-0.135369	-0.105644
36	Tokushima	0.00433016	0.11
37	Kagawa	-0.0578792	-0.0262669
38	Ehime	-0.0892514	-0.0478535
39	Kochi	-0.113056	-0.0780612
40	Fukuoka	-0.0745152	-0.0664032
41	Saga	-0.0614049	-0.058951
42	Nagasaki	-0.0822349	-0.0661017
43	Kumamoto	-0.0231047	0.0131935
44	Oita	-0.074712	-0.0101573
45	Miyazaki	-0.087069	-0.033584
46	Kagoshima	-0.15501	-0.0942261
47	Okinawa	-0.245553	-0.0454249

## Sheet: m9
	Age	9
		Male
		Standardized height	Standardized weight
1	Hokkaido	0.0801726	0.192426
2	Aomori	0.189036	0.295312
3	Iwate	0.122647	0.186439
4	Miyagi	0.117418	0.179956
5	Akita	0.223817	0.277382
6	Yamagata	0.121947	0.158402
7	Fukushima	0.0652797	0.143243
8	Ibaraki	0.0477405	0.10134
9	Tochigi	-0.00328683	0.0983183
10	Gunma	0.00944513	0.059302
11	Saitama	0.0267599	0.00450886
12	Chiba	0.0557387	0.0435248
13	Tokyo	0.0677406	0.0250007
14	Kanagawa	0.0205515	-0.0283558
15	Niigata	0.140374	0.0780987
16	Toyama	0.10179	0.0677464
17	Ishikawa	0.0877737	0.0449578
18	Fukui	0.0513555	-0.0159268
19	Yamanashi	-0.0131522	-0.00335092
20	Nagano	-0.0302379	-0.0733793
21	Gifu	-0.0418299	-0.0494934
22	Shizuoka	-0.0805107	-0.0899136
23	Aichi	-0.0788921	-0.0752233
24	Mie	-0.037362	-0.0507795
25	Shiga	0.0106145	-0.0812715
26	Kyoto	0.0191131	-0.0594797
27	Osaka	-0.009572	-0.0211407
28	Hyogo	-0.0381964	-0.0906129
29	Nara	0.022696	-0.0306551
30	Wakayama	-0.0243055	-0.015315
31	Tottori	0.00889642	-0.0537701
32	Shimane	-0.108632	-0.113435
33	Okayama	-0.07986	-0.0963319
34	Hiroshima	-0.0931865	-0.0654831
35	Yamaguchi	-0.13632	-0.115683
36	Tokushima	0.00286268	0.0959712
37	Kagawa	-0.0599609	-0.0237506
38	Ehime	-0.109306	-0.0525194
39	Kochi	-0.11514	-0.0594511
40	Fukuoka	-0.0735965	-0.0852546
41	Saga	-0.0762615	-0.0808311
42	Nagasaki	-0.0757658	-0.082101
43	Kumamoto	-0.0247247	0.0277702
44	Oita	-0.0836886	-0.0208094
45	Miyazaki	-0.106881	-0.0622678
46	Kagoshima	-0.137645	-0.0878255
47	Okinawa	-0.247639	-0.0742613

## Sheet: m10
	Age	10
		Male
		Standardized height	Standardized weight
1	Hokkaido	0.114242	0.208828
2	Aomori	0.210305	0.278406
3	Iwate	0.129908	0.191905
4	Miyagi	0.119316	0.169304
5	Akita	0.224471	0.224446
6	Yamagata	0.146351	0.171956
7	Fukushima	0.0737621	0.134078
8	Ibaraki	0.0221918	0.0830583
9	Tochigi	0.00396199	0.098427
10	Gunma	0.0184596	0.0519574
11	Saitama	0.0033417	-0.00353315
12	Chiba	0.0485975	0.0347137
13	Tokyo	0.0657147	0.0344859
14	Kanagawa	0.0380343	-0.00896844
15	Niigata	0.140813	0.0701753
16	Toyama	0.130553	0.0707892
17	Ishikawa	0.0822246	0.0302387
18	Fukui	0.0398645	-0.0208797
19	Yamanashi	-0.0104797	0.00667679
20	Nagano	-0.0157503	-0.0654022
21	Gifu	-0.0419407	-0.0566866
22	Shizuoka	-0.0793828	-0.083835
23	Aichi	-0.0650477	-0.068434
24	Mie	-0.0385615	-0.0383883
25	Shiga	-0.00886536	-0.102195
26	Kyoto	0.015519	-0.0782346
27	Osaka	-0.0323502	-0.0276014
28	Hyogo	-0.0302832	-0.0937721
29	Nara	0.0102173	-0.0285543
30	Wakayama	-0.0259123	-0.0085932
31	Tottori	0.00613343	-0.0701231
32	Shimane	-0.13575	-0.158635
33	Okayama	-0.0868234	-0.0866958
34	Hiroshima	-0.10169	-0.0732309
35	Yamaguchi	-0.134173	-0.132822
36	Tokushima	0.0268297	0.124809
37	Kagawa	-0.0505438	-0.00914264
38	Ehime	-0.101005	-0.0587348
39	Kochi	-0.118318	-0.0525976
40	Fukuoka	-0.0750314	-0.0759409
41	Saga	-0.0662688	-0.0726732
42	Nagasaki	-0.0814117	-0.109641
43	Kumamoto	-0.0479146	-0.0400306
44	Oita	-0.0873841	-0.0197836
45	Miyazaki	-0.0861954	-0.0423646
46	Kagoshima	-0.148252	-0.113441
47	Okinawa	-0.218502	-0.0752353

## Sheet: m11
	Age	11
		Male
		Standardized height	Standardized weight
1	Hokkaido	0.0978004	0.188546
2	Aomori	0.225148	0.288793
3	Iwate	0.134549	0.205604
4	Miyagi	0.100905	0.152789
5	Akita	0.237388	0.215847
6	Yamagata	0.157748	0.183189
7	Fukushima	0.0706358	0.129171
8	Ibaraki	0.0422776	0.0985227
9	Tochigi	0.0059602	0.0918718
10	Gunma	-0.00051442	0.0487002
11	Saitama	-0.00323407	-0.0251258
12	Chiba	0.0318758	0.0289798
13	Tokyo	0.0691663	0.0533693
14	Kanagawa	0.0320755	-0.0131664
15	Niigata	0.126112	0.0456908
16	Toyama	0.113103	0.0560601
17	Ishikawa	0.0792357	0.0259573
18	Fukui	0.0385164	-0.0296123
19	Yamanashi	-0.0282686	-0.0124887
20	Nagano	-0.0332626	-0.0617951
21	Gifu	-0.0388597	-0.0667265
22	Shizuoka	-0.0793905	-0.0914842
23	Aichi	-0.0545591	-0.0550099
24	Mie	-0.025184	-0.033499
25	Shiga	-0.0296806	-0.10747
26	Kyoto	-0.00378559	-0.0781568
27	Osaka	-0.0390904	-0.0346631
28	Hyogo	-0.0359804	-0.0731056
29	Nara	0.00970724	-0.0244984
30	Wakayama	-0.0326085	-0.00481109
31	Tottori	0.0126081	-0.0675832
32	Shimane	-0.122267	-0.156849
33	Okayama	-0.0759819	-0.0775405
34	Hiroshima	-0.115017	-0.0924398
35	Yamaguchi	-0.134719	-0.138214
36	Tokushima	0.0437464	0.132167
37	Kagawa	-0.0339093	-0.00323984
38	Ehime	-0.082726	-0.0503491
39	Kochi	-0.0715633	-0.0355214
40	Fukuoka	-0.0758658	-0.080923
41	Saga	-0.0714513	-0.0894506
42	Nagasaki	-0.0533548	-0.0891672
43	Kumamoto	-0.0339906	-0.0362515
44	Oita	-0.0724839	-0.0401479
45	Miyazaki	-0.0745658	-0.0447456
46	Kagoshima	-0.129534	-0.0895966
47	Okinawa	-0.132504	-0.0240227

## Sheet: m12
	Age	12
		Male
		Standardized height	Standardized weight
1	Hokkaido	0.134192	0.201093
2	Aomori	0.201864	0.285517
3	Iwate	0.106984	0.172694
4	Miyagi	0.100188	0.170915
5	Akita	0.24212	0.24235
6	Yamagata	0.123142	0.133198
7	Fukushima	0.0399875	0.0907215
8	Ibaraki	0.0350568	0.0855773
9	Tochigi	-0.00753291	0.0932166
10	Gunma	0.00208724	0.0464305
11	Saitama	0.00273673	-0.0146218
12	Chiba	0.0436074	0.0169705
13	Tokyo	0.0717033	0.0462411
14	Kanagawa	0.0291496	-0.0100048
15	Niigata	0.124608	0.0400544
16	Toyama	0.118271	0.0635663
17	Ishikawa	0.0757249	0.0280291
18	Fukui	0.0311535	-0.0142105
19	Yamanashi	-0.0499368	-0.0155947
20	Nagano	-0.030949	-0.0442458
21	Gifu	-0.0466014	-0.0820413
22	Shizuoka	-0.0581453	-0.0784137
23	Aichi	-0.053695	-0.0676126
24	Mie	-0.0356979	-0.0545338
25	Shiga	-0.0339597	-0.110767
26	Kyoto	-0.0144326	-0.0787925
27	Osaka	-0.0299187	-0.0253769
28	Hyogo	-0.0480913	-0.0877256
29	Nara	0.0220547	-0.00663534
30	Wakayama	-0.0353887	0.0205848
31	Tottori	-0.00969157	-0.0886295
32	Shimane	-0.111773	-0.151178
33	Okayama	-0.0671716	-0.0853146
34	Hiroshima	-0.0986776	-0.0791966
35	Yamaguchi	-0.137854	-0.130624
36	Tokushima	0.0285931	0.137332
37	Kagawa	-0.0418192	0.034992
38	Ehime	-0.0607492	-0.021637
39	Kochi	-0.0646205	-0.0137887
40	Fukuoka	-0.0711729	-0.0745945
41	Saga	-0.105248	-0.0796311
42	Nagasaki	-0.0942503	-0.123009
43	Kumamoto	-0.0326831	-0.0558737
44	Oita	-0.075686	-0.0200593
45	Miyazaki	-0.123391	-0.0620131
46	Kagoshima	-0.134459	-0.124789
47	Okinawa	-0.0897142	-0.0101483

## Sheet: m13
	Age	13
		Male
		Standardized height	Standardized weight
1	Hokkaido	0.123919	0.183454
2	Aomori	0.198533	0.276976
3	Iwate	0.0890974	0.126234
4	Miyagi	0.0886504	0.139806
5	Akita	0.236928	0.219642
6	Yamagata	0.118753	0.110183
7	Fukushima	0.0308608	0.0941893
8	Ibaraki	0.00357785	0.0433581
9	Tochigi	-0.0264093	0.0412342
10	Gunma	-0.0108714	0.0314599
11	Saitama	-0.003094	-0.0281112
12	Chiba	0.0171511	-0.0166933
13	Tokyo	0.0932802	0.0880227
14	Kanagawa	0.0321472	-0.00173423
15	Niigata	0.124405	0.0440127
16	Toyama	0.118201	0.0637022
17	Ishikawa	0.100126	0.0101066
18	Fukui	0.0674704	-0.0148489
19	Yamanashi	-0.0415496	0.00334754
20	Nagano	-0.0450472	-0.0521123
21	Gifu	-0.0555018	-0.0653768
22	Shizuoka	-0.0663534	-0.100362
23	Aichi	-0.0367823	-0.0372456
24	Mie	-0.0358039	-0.069514
25	Shiga	-0.0145041	-0.0896633
26	Kyoto	0.0212134	-0.0537749
27	Osaka	-0.0165894	-0.00920831
28	Hyogo	-0.044605	-0.0965124
29	Nara	0.0353134	-0.00680659
30	Wakayama	-0.0201616	0.0322223
31	Tottori	0.0311465	-0.0417806
32	Shimane	-0.112468	-0.153617
33	Okayama	-0.073575	-0.0612712
34	Hiroshima	-0.102646	-0.0707247
35	Yamaguchi	-0.137472	-0.159323
36	Tokushima	0.0238655	0.127363
37	Kagawa	-0.050824	0.0220583
38	Ehime	-0.0799036	-0.0367303
39	Kochi	-0.077814	-0.0254993
40	Fukuoka	-0.0798843	-0.0798153
41	Saga	-0.100104	-0.0880662
42	Nagasaki	-0.0745593	-0.104272
43	Kumamoto	-0.0482942	-0.0502998
44	Oita	-0.0762404	-0.0035506
45	Miyazaki	-0.143622	-0.0798948
46	Kagoshima	-0.1296	-0.102807
47	Okinawa	-0.100664	-0.0180263

## Sheet: m14
	Age	14
		Male
		Standardized height	Standardized weight
1	Hokkaido	0.103936	0.167504
2	Aomori	0.164933	0.261503
3	Iwate	0.0734915	0.132779
4	Miyagi	0.0714623	0.125386
5	Akita	0.218675	0.192897
6	Yamagata	0.115938	0.118057
7	Fukushima	0.00258609	0.066022
8	Ibaraki	0.00477837	0.0482896
9	Tochigi	-0.0322384	0.0535488
10	Gunma	-0.0136386	0.032222
11	Saitama	0.0185678	-0.0284181
12	Chiba	0.0311125	0.00528225
13	Tokyo	0.101569	0.0710429
14	Kanagawa	0.0520823	0.00984554
15	Niigata	0.147687	0.0585828
16	Toyama	0.135139	0.0830918
17	Ishikawa	0.136992	0.0306626
18	Fukui	0.059688	-0.0246696
19	Yamanashi	-0.0300109	0.00638722
20	Nagano	-0.0346891	-0.0459768
21	Gifu	-0.0520857	-0.0759935
22	Shizuoka	-0.0605566	-0.089546
23	Aichi	-0.0471773	-0.038328
24	Mie	-0.0227155	-0.0620076
25	Shiga	0.0275441	-0.066114
26	Kyoto	0.0341057	-0.0457817
27	Osaka	-0.0177608	-0.00107222
28	Hyogo	-0.0317954	-0.0753769
29	Nara	0.0501831	0.00251923
30	Wakayama	0.00120168	0.0236631
31	Tottori	0.0305044	-0.0642802
32	Shimane	-0.102698	-0.146113
33	Okayama	-0.0844662	-0.0668179
34	Hiroshima	-0.101516	-0.0650572
35	Yamaguchi	-0.14396	-0.157717
36	Tokushima	-0.00778321	0.118076
37	Kagawa	-0.079598	0.028689
38	Ehime	-0.107573	-0.0599979
39	Kochi	-0.106517	-0.0478208
40	Fukuoka	-0.0908155	-0.0792551
41	Saga	-0.0945036	-0.0908124
42	Nagasaki	-0.0669357	-0.102688
43	Kumamoto	-0.0687517	-0.0679396
44	Oita	-0.0914391	-0.0061892
45	Miyazaki	-0.170978	-0.0919527
46	Kagoshima	-0.142967	-0.105057
47	Okinawa	-0.162686	-0.0441999

[truncated: 16 more sheets: m15, m16, m17, f5, f6, f7, f8, f9, f10, f11, f12, f13, f14, f15, f16, f17]
