# Supplementary material for: Regional Differences in Height, Weight, and Body Composition may Result from Photoperiodic Responses: An Ecological Analysis of Japanese Children and Adolescents
Source: J Circadian Rhythms. 2021 Feb 22;19:3. doi: 10.5334/jcr.198 (PMC7908924; doi:10.5334/jcr.198)
Supplement: Supporting Information Table S4. — Population-weighted effective day length derived from Mesh Climatic Data 2000 for each prefecture of Japan. [file jcr-19-198-s5.xls]

## Sheet: SOLA
Population-weighted mean climatic values derived from mesh climatic data for each prefecture
Monthly mean solar radiation (MJ/m2/day)
		Jan	Feb	Mar	Apr	May	Jun	Jul	Aug	Sep	Oct	Nov	Dec	Year
1	Hokkaido	5.9	9.1	13	15.8	17.9	18.4	16.9	15.3	12.6	9.4	5.9	4.8	12.1
2	Aomori	5.9	8.4	12.2	16.1	18.2	18.2	17.5	16.1	12.5	9.8	6.2	4.8	12.2
3	Iwate	6.7	9.3	12.6	15.8	17.9	16.9	16.3	15.5	11.5	9.8	6.9	5.5	12.1
4	Miyagi	7.9	10.5	13.5	16.4	18	15.4	15	15.2	11.4	10.2	7.8	6.8	12.3
5	Akita	4.9	7.5	11.4	15.4	17.7	17.8	17.3	17.1	12.6	9.7	5.8	4.1	11.8
6	Yamagata	5.8	8.3	11.9	15.9	18.2	17.1	17	17.1	12.1	9.6	6.3	4.9	12
7	Fukushima	8	10.5	13.4	16.7	18.3	16.2	16.5	16.6	12	10.3	7.9	6.9	12.8
8	Ibaraki	9.1	11.3	13.1	15.9	17.6	15.1	15.8	16.6	11.9	10.2	8.5	8	12.8
9	Tochigi	9.1	11.4	13.7	16.1	17.5	14.5	15	15.5	11.4	10.3	8.6	8	12.6
10	Gunma	9.3	11.7	13.9	16.1	17.6	14.5	15.1	15.6	11.3	10.3	8.8	8.2	12.7
11	Saitama	8.9	11.1	12.8	15.5	17.1	14.4	15.2	15.8	11.2	9.8	8.2	7.8	12.3
12	Chiba	8.6	10.7	12.2	15.2	17.1	14.5	15.8	16.5	11.7	9.8	8	7.6	12.3
13	Tokyo	8.7	10.8	12.4	15	16.7	14.2	14.9	15.5	11.1	9.6	8	7.6	12.1
14	Kanagawa	8.8	10.8	12.2	15	16.9	14.4	15.7	16.5	11.5	9.7	8.1	7.7	12.3
15	Niigata	5.1	7.6	10.9	15.6	18	16.6	16.9	17.2	11.9	9.5	6.2	4.6	11.7
16	Toyama	5.6	8.3	11.5	15.7	18.1	16.2	16.5	17.2	12.3	10.1	6.7	5.1	12
17	Ishikawa	5.5	8	11.9	16.3	18.7	16.6	17	18.1	13	10.2	6.8	5	12.3
18	Fukui	5.9	8.2	11.5	15.6	17.8	15.9	16.7	17.5	12.8	10.4	7.2	5.4	12.1
19	Yamanashi	9.4	11.8	13.9	17	18.7	16.5	17.1	17.4	12.6	10.7	8.8	8.3	13.5
20	Nagano	8.6	11.3	14.1	17.4	19.1	17.2	17.5	17.8	12.9	11	8.7	7.7	13.6
21	Gifu	8.3	10.9	13.8	16.4	18	16.3	16.6	17	13	11.1	8.5	7.5	13.1
22	Shizuoka	9.5	11.8	13.2	16	17.7	15.4	16.6	17.5	13	11	9.1	8.6	13.3
23	Aichi	8.9	11.5	14.1	16.4	17.8	15.9	16.6	17.2	13	11.4	9.1	8.1	13.3
24	Mie	8.3	10.4	13	15.8	17.4	15.6	16.6	16.9	12.7	10.8	8.6	7.8	12.8
25	Shiga	7.1	9.1	12	15.6	17.6	15.8	16.6	16.9	12.7	10.6	8	6.7	12.4
26	Kyoto	7.1	8.9	11.5	15.2	17.2	15.5	16.1	16.5	12.3	10.4	7.9	6.7	12.1
27	Osaka	7.5	9.4	12	15.5	17.5	15.7	17	17.1	12.8	10.7	8.2	6.9	12.5
28	Hyogo	7.7	9.6	12	15.6	17.4	15.7	16.8	17	12.8	10.9	8.3	7.2	12.6
29	Nara	7.1	8.9	11.8	15.6	17.6	15.7	17	17.1	12.8	10.8	8.3	6.8	12.5
30	Wakayama	7.8	10	12.6	15.9	17.5	15.8	17.8	17.9	13.4	11.2	8.6	7.4	13
31	Tottori	5.9	8	11.5	15.9	18.4	16.8	17.5	17.6	13	10.7	7.3	5.9	12.4
32	Shimane	5.8	8.1	11.8	16.3	18.8	17.2	17.8	18	13.5	11.2	7.6	5.7	12.7
33	Okayama	8	10.2	12.7	16.3	18.2	16.7	17.3	17.6	13.3	11.4	8.6	7.5	13.2
34	Hiroshima	8	10.2	12.9	16.4	18.3	16.7	17.5	17.8	13.7	11.9	8.9	7.6	13.3
35	Yamaguchi	7.7	10.1	12.9	16.6	18.4	16.8	17.8	18.1	14.2	12.3	9	7.4	13.5
36	Tokushima	8.2	10.5	12.7	16.2	17.8	16.1	17.7	17.8	13	11.1	8.6	7.8	13.1
37	Kagawa	7.9	10.3	13	16.5	18.5	16.9	18.5	18.4	13.5	11.5	8.6	7.5	13.4
38	Ehime	7.9	10.4	13.1	16.6	18.4	16.6	18.4	18.4	13.7	11.8	8.8	7.5	13.5
39	Kochi	10	12.1	14	16.8	17.9	16	18	18.1	14	12.4	10	9.2	14
40	Fukuoka	7.2	9.5	12.2	15.9	17.5	15.6	17	17	13.5	12	8.7	7	12.8
41	Saga	7.6	9.9	12.4	16	17.6	15.4	17.3	17.7	14.1	12.4	9.1	7.3	13.1
42	Nagasaki	7.5	9.8	12.5	15.9	17.6	15.5	17.2	17.8	14.3	12.7	9.1	7.3	13.1
43	Kumamoto	8	10.2	12.5	16	17.3	15.3	17.5	17.6	14.2	12.5	9.2	7.8	13.2
44	Oita	8.2	10.4	12.4	15.9	17.3	15.6	17.5	17.1	13.2	11.5	8.7	7.8	13
45	Miyazaki	10.3	12.1	13.2	16.1	17	15.4	17.9	17.9	13.9	12.4	10	9.5	13.8
46	Kagoshima	8.8	10.6	12.4	15.6	16.8	15.2	17.8	17.9	14.8	12.9	9.8	8.6	13.4
47	Okinawa	8.6	9.6	11.4	14.5	16.1	17.3	20	18.6	16.6	13.8	10.4	9.1	13.8

## Sheet: 5000
Population-weighted mean climatic values derived from mesh climatic data for each prefecture
Monthly mean effective day length at 5000 lx (h/day)
		Jan	Feb	Mar	Apr	May	Jun	Jul	Aug	Sep	Oct	Nov	Dec	Year	LONGEST	SHORTEST
1	Hokkaido	7.6	8.9	10.2	11.4	12.2	12.6	12.3	11.6	10.5	9.2	7.7	7	10.1049	12.6	7
2	Aomori	7.6	8.8	10.1	11.4	12.2	12.5	12.3	11.6	10.5	9.3	7.9	7.1	10.114	12.5	7.1
3	Iwate	8	9	10.2	11.3	12.1	12.3	12.1	11.5	10.3	9.4	8.1	7.4	10.1471	12.3	7.4
4	Miyagi	8.3	9.3	10.3	11.3	12.1	12.1	11.9	11.4	10.3	9.5	8.4	7.9	10.2378	12.1	7.9
5	Akita	7.4	8.7	10	11.3	12.1	12.4	12.2	11.7	10.5	9.3	7.8	6.9	10.0307	12.4	6.9
6	Yamagata	7.7	8.9	10.1	11.3	12.1	12.2	12.1	11.7	10.4	9.3	8	7.3	10.0973	12.2	7.3
7	Fukushima	8.4	9.3	10.3	11.4	12	12.1	12	11.6	10.4	9.5	8.5	8	10.2964	12.1	8
8	Ibaraki	8.7	9.5	10.3	11.2	11.9	11.9	11.9	11.5	10.3	9.5	8.6	8.3	10.3044	11.9	8.3
9	Tochigi	8.7	9.5	10.4	11.3	11.9	11.9	11.8	11.4	10.3	9.5	8.7	8.3	10.3123	11.9	8.3
10	Gunma	8.7	9.5	10.4	11.3	11.9	11.8	11.8	11.4	10.3	9.5	8.7	8.4	10.3126	11.9	8.4
11	Saitama	8.6	9.5	10.3	11.2	11.9	11.8	11.8	11.4	10.3	9.4	8.6	8.3	10.2622	11.9	8.3
12	Chiba	8.6	9.4	10.2	11.2	11.8	11.8	11.9	11.5	10.3	9.4	8.6	8.2	10.246	11.9	8.2
13	Tokyo	8.6	9.4	10.2	11.1	11.8	11.8	11.8	11.4	10.2	9.4	8.6	8.2	10.2126	11.8	8.2
14	Kanagawa	8.6	9.4	10.2	11.1	11.8	11.8	11.8	11.5	10.3	9.4	8.6	8.3	10.2378	11.8	8.3
15	Niigata	7.6	8.7	10	11.2	12	12.2	12.1	11.6	10.4	9.3	8	7.2	10.0312	12.2	7.2
16	Toyama	7.8	8.9	10.1	11.2	12	12.1	12	11.6	10.4	9.5	8.2	7.5	10.1142	12.1	7.5
17	Ishikawa	7.7	8.8	10.1	11.3	12.1	12.1	12	11.7	10.5	9.5	8.2	7.4	10.123	12.1	7.4
18	Fukui	7.9	8.9	10.1	11.2	11.9	12	12	11.6	10.5	9.5	8.4	7.6	10.1392	12	7.6
19	Yamanashi	8.8	9.6	10.4	11.4	12	12	12	11.6	10.5	9.6	8.8	8.4	10.429	12	8.4
20	Nagano	8.6	9.5	10.4	11.4	12.1	12.2	12.1	11.7	10.5	9.6	8.7	8.2	10.4211	12.2	8.2
21	Gifu	8.5	9.4	10.4	11.3	11.9	12	11.9	11.6	10.5	9.7	8.7	8.2	10.3463	12	8.2
22	Shizuoka	8.8	9.6	10.3	11.2	11.9	11.9	11.9	11.6	10.5	9.7	8.8	8.5	10.3959	11.9	8.5
23	Aichi	8.7	9.5	10.4	11.3	11.9	12	11.9	11.6	10.5	9.7	8.8	8.4	10.3962	12	8.4
24	Mie	8.6	9.4	10.3	11.2	11.9	11.9	11.9	11.5	10.5	9.6	8.7	8.3	10.3214	11.9	8.3
25	Shiga	8.2	9.1	10.1	11.2	11.9	11.9	11.9	11.5	10.5	9.6	8.6	8	10.2137	11.9	8
26	Kyoto	8.3	9.1	10.1	11.1	11.8	11.9	11.9	11.5	10.4	9.6	8.6	8	10.1973	11.9	8
27	Osaka	8.4	9.2	10.1	11.2	11.9	11.9	12	11.6	10.5	9.6	8.7	8.1	10.2721	12	8.1
28	Hyogo	8.4	9.2	10.1	11.2	11.9	11.9	11.9	11.6	10.5	9.6	8.7	8.2	10.2721	11.9	8.2
29	Nara	8.3	9.1	10.1	11.2	11.9	11.9	11.9	11.6	10.5	9.6	8.7	8.1	10.2474	11.9	8.1
30	Wakayama	8.5	9.3	10.2	11.2	11.8	11.9	12	11.6	10.6	9.7	8.7	8.3	10.3219	12	8.3
31	Tottori	7.9	8.9	10.1	11.2	12	12.1	12	11.6	10.5	9.6	8.4	7.8	10.1814	12.1	7.8
32	Shimane	7.9	8.9	10.1	11.3	12	12.1	12.1	11.7	10.6	9.7	8.5	7.7	10.223	12.1	7.7
33	Okayama	8.5	9.3	10.3	11.3	11.9	12	12	11.6	10.6	9.7	8.7	8.3	10.3553	12	8.3
34	Hiroshima	8.5	9.3	10.3	11.3	11.9	12	12	11.6	10.6	9.8	8.8	8.3	10.3721	12	8.3
35	Yamaguchi	8.4	9.3	10.3	11.3	11.9	12	12	11.7	10.7	9.9	8.8	8.3	10.3888	12	8.3
36	Tokushima	8.6	9.4	10.2	11.2	11.9	11.9	12	11.6	10.5	9.7	8.8	8.3	10.3466	12	8.3
37	Kagawa	8.5	9.4	10.3	11.3	12	12	12.1	11.7	10.6	9.7	8.8	8.3	10.3967	12.1	8.3
38	Ehime	8.5	9.4	10.3	11.3	11.9	12	12.1	11.7	10.6	9.8	8.8	8.3	10.3967	12.1	8.3
39	Kochi	8.9	9.7	10.4	11.3	11.9	11.9	12	11.6	10.6	9.9	9.1	8.7	10.5041	12	8.7
40	Fukuoka	8.3	9.2	10.2	11.2	11.8	11.9	11.9	11.5	10.6	9.8	8.8	8.2	10.2885	11.9	8.2
41	Saga	8.5	9.3	10.2	11.2	11.8	11.8	11.9	11.6	10.7	9.9	8.9	8.3	10.3468	11.9	8.3
42	Nagasaki	8.4	9.3	10.2	11.2	11.8	11.8	11.9	11.6	10.7	10	8.9	8.3	10.3468	11.9	8.3
43	Kumamoto	8.6	9.4	10.2	11.2	11.8	11.8	11.9	11.6	10.7	9.9	8.9	8.4	10.3715	11.9	8.4
44	Oita	8.6	9.4	10.2	11.2	11.8	11.8	11.9	11.5	10.5	9.8	8.8	8.4	10.3299	11.9	8.4
45	Miyazaki	9	9.7	10.3	11.2	11.7	11.8	11.9	11.6	10.6	9.9	9.1	8.8	10.4707	11.9	8.8
46	Kagoshima	8.8	9.5	10.2	11.1	11.7	11.7	11.9	11.6	10.7	10	9.1	8.6	10.4132	11.9	8.6
47	Okinawa	8.9	9.4	10.1	10.9	11.4	11.7	11.9	11.5	10.9	10.2	9.4	9	10.4471	11.9	8.9
