# Supplementary material for: Regional Differences in Height, Weight, and Body Composition may Result from Photoperiodic Responses: An Ecological Analysis of Japanese Children and Adolescents
Source: J Circadian Rhythms. 2021 Feb 22;19:3. doi: 10.5334/jcr.198 (PMC7908924; doi:10.5334/jcr.198)
Supplement: Supporting Information Table S5. — Results of a multiple linear regression analysis were performed to predict the height and weight of Japanese children and adolescents aged 5–17 years. [file jcr-19-198-s6.xls]

## Sheet: Boys
	Results of multiple linear regression analysis performed to predict the height and weight of Japanese children and adolescence aged 5-17 (Boys).
	Height prediction										Weight prediction
	Age	Predictors	Regression coefficient	Standard error	95%CI Lower	95%CI Upper	t-value	p-value	Adjusted R2		Age	Predictors	Regression coefficient	Standard error	95%CI Lower	95%CI Upper	t-value	p-value	Adjusted R2
	5	Weight	0.569971	0.0658082	0.437344	0.702599	8.6611	4.62749e-11	0.876237		5	Height	1.10584	0.127679	0.84852	1.36316	8.6611	4.62749e-11	0.759879
		Longest	-0.355942	0.087822	-0.532936	-0.178949	-4.053	0.000202779				Longest	0.466222	0.124942	0.214418	0.718025	3.73151	0.000542369
		Shortest	-0.75335	0.0912417	-0.937235	-0.569464	-8.25663	1.73174e-10				Shortest	0.676247	0.175453	0.322644	1.02985	3.85428	0.000373898
	6	Weight	0.639071	0.0815673	0.474683	0.803459	7.8349	6.97174e-10	0.827696		6	Height	0.911457	0.116333	0.677003	1.14591	7.8349	6.97174e-10	0.754257
		Longest	-0.397742	0.104385	-0.608116	-0.187369	-3.81035	0.000427374				Longest	0.463748	0.12562	0.210576	0.716919	3.69166	0.00061132
		Shortest	-0.668045	0.108385	-0.886481	-0.44961	-6.16363	1.93924e-07				Shortest	0.428489	0.164461	0.0970398	0.759938	2.60542	0.0124728
	7	Weight	0.600894	0.0847746	0.430042	0.771746	7.08814	8.49224e-09	0.838888		7	Height	0.887204	0.125167	0.634946	1.13946	7.08814	8.49224e-09	0.762123
		Longest	-0.426128	0.102137	-0.631972	-0.220284	-4.17211	0.00013977				Longest	0.514001	0.124465	0.263159	0.764843	4.12969	0.000159642
		Shortest	-0.725036	0.106102	-0.938871	-0.511202	-6.83339	2.00684e-08				Shortest	0.434638	0.173113	0.0857528	0.783524	2.51073	0.0157969
	8	Weight	0.592638	0.0832094	0.424941	0.760336	7.12225	7.57007e-09	0.843905		8	Height	0.903594	0.126869	0.647906	1.15928	7.12225	7.57007e-09	0.762003
		Longest	-0.454884	0.100845	-0.658124	-0.251645	-4.51074	4.76016e-05				Longest	0.553653	0.125337	0.301053	0.806252	4.41733	6.42392e-05
		Shortest	-0.759222	0.103895	-0.968608	-0.549837	-7.30762	4.05798e-09				Shortest	0.486533	0.176216	0.131394	0.841673	2.76101	0.00837262
	9	Weight	0.633582	0.0707861	0.490922	0.776242	8.95065	1.81823e-11	0.890498		9	Height	1.01879	0.113823	0.789396	1.24819	8.95065	1.81823e-11	0.823922
		Longest	-0.485179	0.084982	-0.656449	-0.313909	-5.7092	9.01299e-07				Longest	0.611292	0.108272	0.393085	0.8295	5.6459	1.11555e-06
		Shortest	-0.767333	0.0869215	-0.942511	-0.592154	-8.82788	2.69879e-11				Shortest	0.633258	0.156693	0.317464	0.949052	4.04139	0.000210223
	10	Weight	0.661943	0.0621493	0.53669	0.787197	10.6509	9.21952e-14	0.909031		10	Height	1.08851	0.102199	0.882538	1.29448	10.6509	9.21952e-14	0.85041
		Longest	-0.405603	0.0780585	-0.56292	-0.248286	-5.19614	5.03186e-06				Longest	0.54666	0.096831	0.35151	0.74181	5.6455	1.11705e-06
		Shortest	-0.712065	0.0774784	-0.868212	-0.555917	-9.19049	8.44673e-12				Shortest	0.678995	0.135435	0.406044	0.951947	5.01344	9.22304e-06
	11	Weight	0.703023	0.0521996	0.597822	0.808225	13.468	3.26731e-17	0.931861		11	Height	1.14474	0.0849972	0.97344	1.31604	13.468	3.26731e-17	0.889048
		Longest	-0.359248	0.0679911	-0.496275	-0.222221	-5.28375	3.75778e-06				Longest	0.49219	0.0824485	0.326026	0.658354	5.96967	3.73943e-07
		Shortest	-0.66405	0.0660666	-0.797199	-0.530902	-10.0512	5.70552e-13				Shortest	0.705913	0.110003	0.484217	0.92761	6.41722	8.21185e-08
	12	Weight	0.689091	0.0549607	0.578325	0.799857	12.5379	4.02668e-16	0.926088		12	Height	1.13383	0.0904322	0.951574	1.31608	12.5379	4.02668e-16	0.878386
		Longest	-0.350478	0.0721097	-0.495806	-0.205151	-4.86035	1.52708e-05				Longest	0.502167	0.0861279	0.328588	0.675747	5.83048	5.98595e-07
		Shortest	-0.67864	0.0682007	-0.81609	-0.541191	-9.95064	7.78093e-13				Shortest	0.721543	0.114208	0.491371	0.951714	6.31779	1.1502e-07
	13	Weight	0.638668	0.0526751	0.532508	0.744827	12.1247	1.27254e-15	0.933306		13	Height	1.20508	0.0993904	1.00477	1.40538	12.1247	1.27254e-15	0.874157
		Longest	-0.436612	0.067971	-0.573599	-0.299626	-6.42351	8.03872e-08				Longest	0.629064	0.0888739	0.449951	0.808178	7.07817	8.78243e-09
		Shortest	-0.790267	0.0652443	-0.921758	-0.658776	-12.1124	1.31706e-15				Shortest	0.891964	0.129351	0.631275	1.15265	6.89569	1.62577e-08
	14	Weight	0.531131	0.0657012	0.398719	0.663544	8.08404	3.05616e-10	0.897885		14	Height	1.1252	0.139188	0.844685	1.40571	8.08404	3.05616e-10	0.78367
		Longest	-0.552306	0.0819977	-0.717562	-0.387051	-6.73563	2.79319e-08				Longest	0.758094	0.125974	0.50421	1.01198	6.01785	3.17689e-07
		Shortest	-0.926914	0.0827329	-1.09365	-0.760177	-11.2037	1.7893e-14				Shortest	0.890607	0.194527	0.498564	1.28265	4.57832	3.82774e-05
	15	Weight	0.373145	0.0827641	0.206345	0.539945	4.50854	4.79397e-05	0.826416		15	Height	0.84684	0.18783	0.468293	1.22539	4.50854	4.79397e-05	0.606057
		Longest	-0.645024	0.103912	-0.854445	-0.435603	-6.2074	1.67195e-07				Longest	0.667279	0.189328	0.285713	1.04884	3.52446	0.00100396
		Shortest	-1.05942	0.110948	-1.28302	-0.83582	-9.54878	2.72111e-12				Shortest	0.553775	0.280815	-0.0121712	1.11972	1.97203	0.0549132
	16	Weight	0.331952	0.0927292	0.145069	0.518835	3.5798	0.000852864	0.79706		16	Height	0.679485	0.189811	0.296947	1.06202	3.5798	0.000852864	0.584594
		Longest	-0.686105	0.111837	-0.911497	-0.460713	-6.13488	2.13753e-07				Longest	0.563022	0.200741	0.158455	0.967588	2.80472	0.00746897
		Shortest	-1.08237	0.123457	-1.33118	-0.833559	-8.76721	3.28254e-11				Shortest	0.288152	0.289503	-0.295304	0.871607	0.995331	0.325018
	17	Weight	0.301667	0.105741	0.0885598	0.514773	2.85289	0.00657838	0.760083		17	Height	0.517463	0.181382	0.151911	0.883015	2.85289	0.00657838	0.58846
		Longest	-0.72303	0.122121	-0.969148	-0.476911	-5.9206	4.41445e-07				Longest	0.509139	0.200177	0.105709	0.91257	2.54345	0.0145665
		Shortest	-1.09762	0.13572	-1.37115	-0.824096	-8.08742	3.0223e-10				Shortest	0.0765015	0.280056	-0.487915	0.640918	0.273165	0.786005
	Longest: Effective day length of the longest month at 5000 lux
	Shortest: Effective day length of the shortest month at 5000lux

## Sheet: Girls
	Results of multiple linear regression analysis performed to predict the height and weight of Japanese children and adolescence aged 5-17 (Girls)
	Height prediction										Weight prediction
	Age	Predictors	Regression coefficient	Standard error	95%CI Lower	95%CI Upper	t-value	p-value	Adjusted R2		Age	Predictors	Regression coefficient	Standard error	95%CI Lower	95%CI Upper	t-value	p-value	Adjusted R2
	5	Weight	0.609825	0.0621329	0.484604	0.735045	9.81484	1.18524e-12	0.887083		5	Height	1.12566	0.11469	0.894519	1.3568	9.81484	1.18524e-12	0.79157
		Longest	-0.281782	0.08376	-0.450589	-0.112975	-3.36416	0.00159977				Longest	0.375023	0.114389	0.144488	0.605558	3.2785	0.00204353
		Shortest	-0.67003	0.0870142	-0.845395	-0.494664	-7.70024	1.09109e-09				Shortest	0.621952	0.154978	0.309613	0.934291	4.01315	0.00022946
	6	Weight	0.639891	0.0801974	0.478264	0.801518	7.97895	4.32482e-10	0.832767		6	Height	0.924095	0.115817	0.690682	1.15751	7.97895	4.32482e-10	0.758491
		Longest	-0.319201	0.103199	-0.527185	-0.111217	-3.09306	0.0034353				Longest	0.403558	0.122569	0.156538	0.650579	3.29251	0.00196369
		Shortest	-0.620146	0.10615	-0.834077	-0.406214	-5.84216	5.75442e-07				Shortest	0.406239	0.158569	0.0866641	0.725815	2.56191	0.0139115
	7	Weight	0.5868	0.0788155	0.427957	0.745642	7.44523	2.55774e-09	0.854213		7	Height	0.950042	0.127604	0.692873	1.20721	7.44523	2.55774e-09	0.763968
		Longest	-0.361365	0.0964914	-0.555831	-0.166899	-3.74505	0.000520701				Longest	0.45867	0.122873	0.211036	0.706304	3.73289	0.000540128
		Shortest	-0.705315	0.100948	-0.908762	-0.501867	-6.98691	1.19479e-08				Shortest	0.467482	0.172733	0.119361	0.815602	2.70638	0.00964403
	8	Weight	0.620528	0.0673169	0.48486	0.756196	9.21801	7.73882e-12	0.893546		8	Height	1.06174	0.115181	0.829609	1.29387	9.21801	7.73882e-12	0.817854
		Longest	-0.377168	0.082974	-0.544391	-0.209945	-4.54562	4.25407e-05				Longest	0.501092	0.107727	0.283983	0.718202	4.6515	3.01992e-05
		Shortest	-0.710998	0.0854899	-0.883292	-0.538705	-8.31675	1.42183e-10				Shortest	0.609934	0.153975	0.299619	0.92025	3.96126	0.000269353
	9	Weight	0.648756	0.0616428	0.524523	0.772989	10.5244	1.34878e-13	0.910007		9	Height	1.10318	0.104821	0.891929	1.31443	10.5244	1.34878e-13	0.84697
		Longest	-0.35846	0.0776716	-0.514996	-0.201923	-4.61506	3.39867e-05				Longest	0.503226	0.0973095	0.307111	0.69934	5.1714	5.46349e-06
		Shortest	-0.693274	0.076958	-0.848373	-0.538175	-9.00847	1.51049e-11				Shortest	0.66853	0.135971	0.394498	0.942563	4.9167	1.26891e-05
	10	Weight	0.664519	0.058249	0.547126	0.781913	11.4083	9.85348e-15	0.911803		10	Height	1.12463	0.0985808	0.925958	1.32331	11.4083	9.85348e-15	0.850734
		Longest	-0.307896	0.0772037	-0.46349	-0.152303	-3.9881	0.000247944				Longest	0.451014	0.0954502	0.258647	0.643382	4.72512	2.37671e-05
		Shortest	-0.659998	0.0748678	-0.810885	-0.509112	-8.81551	2.80864e-11				Shortest	0.676775	0.125823	0.423197	0.930354	5.37881	2.73504e-06
	11	Weight	0.56067	0.0657188	0.428222	0.693118	8.53134	7.05378e-11	0.880537		11	Height	1.11159	0.130295	0.848999	1.37418	8.53134	7.05378e-11	0.763152
		Longest	-0.377213	0.0904849	-0.559574	-0.194853	-4.1688	0.000141229				Longest	0.591681	0.121193	0.347433	0.835929	4.88215	1.42158e-05
		Shortest	-0.818184	0.0861527	-0.991813	-0.644554	-9.4969	3.20307e-12				Shortest	0.841944	0.169613	0.500111	1.18378	4.9639	1.08617e-05
	12	Weight	0.362437	0.0821065	0.196962	0.527912	4.41423	6.48784e-05	0.818849		12	Height	0.846844	0.191844	0.460207	1.23348	4.41423	6.48784e-05	0.576737
		Longest	-0.586916	0.114435	-0.817545	-0.356288	-5.12882	6.29367e-06				Longest	0.879292	0.17697	0.522632	1.23595	4.96859	1.06951e-05
		Shortest	-1.10077	0.105344	-1.31307	-0.88846	-10.4493	1.69267e-13				Shortest	0.870882	0.270252	0.326226	1.41554	3.22249	0.00239436
	13	Weight	0.253608	0.110855	0.0301937	0.477022	2.28774	0.0270159	0.69033		13	Height	0.419167	0.183223	0.0499046	0.78843	2.28774	0.0270159	0.488172
		Longest	-0.662704	0.146382	-0.957719	-0.36769	-4.52721	4.51416e-05				Longest	0.684697	0.203123	0.27533	1.09406	3.37085	0.00156924
		Shortest	-1.11092	0.139771	-1.39261	-0.829233	-7.94815	4.78897e-10				Shortest	0.259203	0.277709	-0.300483	0.818889	0.933361	0.355728
	14	Weight	0.196177	0.0951499	0.00441533	0.387939	2.06177	0.0451668	0.778152		14	Height	0.449083	0.217814	0.0101074	0.888059	2.06177	0.0451668	0.492152
		Longest	-0.794632	0.121447	-1.03939	-0.549872	-6.54305	5.3614e-08				Longest	0.692081	0.236071	0.216312	1.16785	2.93167	0.00533172
		Shortest	-1.25614	0.120603	-1.4992	-1.01308	-10.4155	1.87497e-13				Shortest	0.258145	0.337452	-0.421945	0.938235	0.764983	0.448365
	15	Weight	0.187035	0.103782	-0.0221241	0.396195	1.80219	0.0783688	0.714933		15	Height	0.367532	0.203936	-0.0434748	0.778538	1.80219	0.0783688	0.439833
		Longest	-0.804606	0.133177	-1.07301	-0.536206	-6.04164	2.93115e-07				Longest	0.464999	0.242591	-0.0239107	0.953909	1.9168	0.0617715
		Shortest	-1.20841	0.140839	-1.49225	-0.924568	-8.58009	6.01942e-11				Shortest	-0.000509703	0.322789	-0.651048	0.650028	-0.00157906	0.998747
	16	Weight	0.223275	0.114834	-0.00815734	0.454707	1.94433	0.058266	0.671085		16	Height	0.354365	0.182256	-0.0129467	0.721677	1.94433	0.058266	0.47797
		Longest	-0.766302	0.14203	-1.05254	-0.480059	-5.39535	2.58769e-06				Longest	0.359011	0.224207	-0.092848	0.81087	1.60125	0.116478
		Shortest	-1.12073	0.156508	-1.43616	-0.805313	-7.16087	6.64697e-09				Shortest	-0.137273	0.289405	-0.720529	0.445984	-0.474329	0.637611
	17	Weight	0.225601	0.106755	0.0104505	0.440752	2.11326	0.0402856	0.714342		17	Height	0.40844	0.193275	0.0189201	0.797961	2.11326	0.0402856	0.482829
		Longest	-0.774878	0.132134	-1.04118	-0.508579	-5.86433	5.33918e-07				Longest	0.372366	0.230573	-0.0923245	0.837056	1.61496	0.11347
		Shortest	-1.15112	0.146983	-1.44734	-0.854892	-7.83163	7.04769e-10				Shortest	-0.0801622	0.30576	-0.696381	0.536057	-0.262173	0.794411
	Longest: Effective day length of the longest month at 5000 lux
	Shortest: Effective day length of the shortest month at 5000lux
